# Supplementary material for: Transcriptomic Profiling of Paulownia fortunei (Seem.) Hemsl. Roots in Response to Chromium and Copper Stress
Source: Genes (Basel). 2025 May 18;16(5):595. doi: 10.3390/genes16050595 (PMC12110757; doi:10.3390/genes16050595)
Supplement: Supplementary file 1 [file genes-16-00595-s001.zip]

Archive with 4 entries (4 files):
- FIG S1.pdf
- table S1.xlsx
- table S2.xlsx
- table S3.xlsx
