# Supplementary material for: Transcriptomic Profiling of Paulownia fortunei (Seem.) Hemsl. Roots in Response to Chromium and Copper Stress
Source: Genes (Basel). 2025 May 18;16(5):595. doi: 10.3390/genes16050595 (PMC12110757; doi:10.3390/genes16050595)
Supplement: Supplementary file 1 [file genes-16-00595-s001.zip › table S1.xlsx]

## Sheet: Sheet1
Gene symbol	Primer Sequence(5’-3’)	Amplicon Size (bp)
Pfo_012293	CTCTCCACAAACTCTCCCAAAA CTCAACAGATGAACCCACCACC	86
Pfo_016031	CTCCTCGCCGTCATTCTATCC TCAGCCTTCCGCCTTCTCTAT	215
Pfo_023649	TCAACTGGCATTTTCTTCAACA GAGAGACAATAATAGCCGCACC	140
Pfo_029292	GAATCTAACATCCAAGGAAGCC AGAAAACTATCCCAGTAGCCCA	196
Pfo_025413	TGAGGAAGAAATAGACAGCCGA AGATAACAAAGCCATCACAAGC	92
Pfo_024985	TCACAGGGCACAGTTGGAGTAAA GCAAGAGCAATAAGGTAGAGGAT	163
Pfo_013494	GAAAAAGTGACCCCCTACGC GGAAATGCCCCTCTAACAGC	152
Pfo_017395	CAACAGACGGAGGAAAAGCAGG CATAAGAGGCAGACACAACCCA	138
Pfo_010312	GGTTGGTTTGCCTTTCCTTTT AGCCTTTCTTGCTGTTGTTAT	205
Pfo_020836	CAAGAAGATAGAGCAATGGAAGC CGAGAGAGAGCGATAAAAGCAGG	107
Pfo_019190	CTCCCCCACCACCATCACTTC TCCTTCTCGTTTCTACAGCCG	151
Pfo_020668	AGCATTTCCGCAGAGCATTTA TTTCTCCAGTCCGTCCCAGTT	211
Pfo_015345	ACGATGACGATGATGATAAGCCA GTTAGAGGACGAAAACGAGGTGC	145
Pfo_022961	GGGTTCATTCACATCCTTCCT CTTCATCCACATTCACCTGCT	199
Pfo_013318	CCACCGGATTCGTTCACATACTTC GCTCATCATCAACAGCCTCTTCAT	222
Pfo_013488	GCAGCAGGCAACGATAATGGAC CGAGTGATGTAGCAGCAAGTGA	100
Pfo_024792	GAAGGTGTTTGGAGAAGAGGAA ATGCGAGTGTGAGTGTGAGTGA	154
Pfo_017752	AGATGCTTGGACTTTTACAGGGT TGAAATGGGAGCTATAGTTGGTT	185
Pfo_006606	ACTTCCTGTTTATTTTGCCACG TCACTCCACCAACTGATCCTAG	164
Pfo_005539	TGGAAGCCGCAAGAGAACT CGTGGAGGGAGACAGGAAG	197
