# Supplementary material for: Transcriptomic Profiling of Paulownia fortunei (Seem.) Hemsl. Roots in Response to Chromium and Copper Stress
Source: Genes (Basel). 2025 May 18;16(5):595. doi: 10.3390/genes16050595 (PMC12110757; doi:10.3390/genes16050595)
Supplement: Supplementary file 1 [file genes-16-00595-s001.zip › table S2.xlsx]

## Sheet: Sheet1
	root-ck	root-Cu	stem-ck	stem-Cu	leaf-ck	leaf-Cu
1	5.70829	278.856	6.13901	14.994	3.32254	5.42378
2	6.08364	265.357	6.96728	17.0054	3.66771	5.47204
3	6.58156	298.365	7.28586	17.3374	3.87186	5.62709
	root-ck	root-Cr	stem-ck	stem-Cr	leaf-ck	leaf-Cr
1	5.70829	159.894	6.35121	11.0208	3.32254	7.19641
2	6.04783	150.152	6.4507	13.6986	3.54066	7.42974
3	6.27566	179.334	6.51503	13.6657	3.60906	7.67389
tips:The unit is mg/kg
