# Supplementary material for: Transcriptomic Profiling of Paulownia fortunei (Seem.) Hemsl. Roots in Response to Chromium and Copper Stress
Source: Genes (Basel). 2025 May 18;16(5):595. doi: 10.3390/genes16050595 (PMC12110757; doi:10.3390/genes16050595)
Supplement: Supplementary file 1 [file genes-16-00595-s001.zip › table S3.xlsx]

## Sheet: ABC
CK1	CK2	CK3	CK4	Cr1	Cr2	Cr3	Cr4	Cu1	Cu2	Cu3	Cu4
Pfo_006158	71.9967	63.5444	61.8404	55.3875	116.168	90.1773	84.4229	82.9008	51.1308	74.5487	74.7102	72.6141
Pfo_027258	0	0	0.223035	0	0.131727	0.075777	0.027345	0	0	0	0	0
Pfo_001647	0.017482	0.015575	0	0	0	0	0.04404	0.013076	0	0	0	0.047426
Pfo_001649	0.077912	0.453401	0.875607	0.118337	0.223992	0.063427	0.099613	0.077897	0.052153	0.101345	0.043715	0
Pfo_001648	0	0.032141	0.029053	0	0	0	0	0	0	0	0	0
Pfo_004048	0.817235	1.25344	1.40126	0.82209	0.173747	0	0.044453	0.044165	0.396149	0.059656	0	0.035686
Pfo_012264	4.48182	8.53328	5.89236	7.09542	6.64994	9.32432	7.7401	8.82141	6.32823	2.1475	2.33448	3.4198
Pfo_012740	0	0	0.0203	0	0.014916	0.012483	0	0.053468	0	0	0.04467	0
Pfo_009030	9.44177	7.25831	6.59008	6.33541	29.148	19.6088	18.9193	27.6104	10.2058	15.393	9.52928	10.9244
Pfo_009031	0	0	0	0	0.006982	0.015417	0.01673	0.01441	0	0.029886	0	0.008072
Pfo_009032	0.550865	0.447239	0.400858	0.28759	1.89205	1.28094	1.01045	1.6834	0.576346	0.864627	0.572019	0.590758
Pfo_011458	0	0	0	0	0.008789	0	0.030159	0	0	0.051702	0	0
Pfo_025822	0	0.015149	0.039032	0	0.007931	0.008096	0.025137	0	0	0.05144	0	0
Pfo_017395	14.9867	19.2361	21.6548	9.1294	321.663	212.463	182.325	135.29	11.5003	11.6336	13.4345	31.6126
Pfo_011837	0	0.109806	0.368988	0.063931	12.1967	13.5459	22.8865	18.3275	0.13008	0.352933	0	0.081936
Pfo_025765	74.3878	95.338	88.2859	94.6959	55.545	55.2621	80.9888	79.0245	86.4505	57.0007	96.8524	57.4082
Pfo_005675	38.3354	39.5361	34.4048	25.295	13.2122	2.82965	4.63961	4.74798	21.5995	72.1554	34.4341	13.6879
Pfo_003633	0.527073	1.02422	0.986723	1.11311	0.609601	0.491219	0.914455	0.754793	1.028	0.417642	0.220849	0.894489
Pfo_000380	2.14468	4.15822	1.44403	1.69467	0.489572	0.308325	0.711396	0.489771	0.937249	1.11161	1.26987	0.295128
Pfo_000384	0.870538	1.73198	0.62637	1.23299	0.41108	0.516006	0.739329	1.39923	2.20776	0.707976	0.398557	0.670209
Pfo_012319	0.024697	0.087203	0.049856	0.111428	0.01842	0	0	0.042958	0	0	0.011595	0
Pfo_021056	2.14257	3.35798	6.10377	2.74878	2.47303	1.74278	2.38084	3.25758	19.312	8.51675	5.78036	5.68506
Pfo_021050	3.30583	6.30263	3.27624	5.85079	2.36999	2.46061	2.90272	2.53778	4.19612	3.97575	2.64701	2.20201
Pfo_020883	0	0	0	0.015009	0	0	0	0	0	0	0	0
Pfo_025819	0	0.062069	0.051699	0.059781	0.057506	0.064852	0.140664	0.013876	0.020221	0	0.015141	0.015796
Pfo_030648	1.85613	2.01363	2.03631	1.31762	5.47082	4.0834	4.17451	3.91843	1.38572	1.40495	1.18812	1.59602
Pfo_006667	2.41371	5.64513	1.19999	1.39252	0.164862	0.218064	0.396472	1.46041	0.245909	0.125604	0.197512	0.053787
Pfo_011463	0.155744	0.140839	0.072611	0.153002	0.676096	0.58507	1.08915	0.731035	0.132391	0.270797	0.253215	5.40762
Pfo_007736	21.8628	19.5885	19.2272	18.6901	11.0013	6.14303	15.8034	13.9599	12.4228	10.6003	23.4474	10.7481
Pfo_030228	0.966321	1.65989	2.2372	2.37624	1.72497	1.52327	3.06664	2.06578	0.721669	1.06281	1.30017	0.823275
Pfo_018667	26.3963	28.4526	23.8093	22.8089	30.2979	27.2207	35.3649	31.9027	17.2057	9.42162	18.1434	12.5412
Pfo_022945	4.55217	5.73934	3.08353	3.53168	3.51414	2.31917	5.16272	5.61397	4.32842	2.16757	4.0009	1.48244
Pfo_002751	4.83591	3.50839	4.57417	4.4028	3.88475	4.36069	6.7197	5.53073	4.12262	6.05555	4.45981	4.36324
Pfo_006456	43.4841	44.8946	36.7725	48.8532	47.26	66.9904	50.7804	58.536	64.2584	74.4497	54.5199	103.893
Pfo_013448	0	0	0	0	0.02519	0.04795	0.076112	0.074713	0	0	0	0
Pfo_024958	0.182059	0.975819	0.354339	0.337038	0.035149	0	0.186932	0.116271	0.182926	0.03315	0.02081	0
Pfo_024959	0.027593	0.107966	0.072888	0	0.046043	0.052893	0.036978	0	0.120289	0	0.067003	0
Pfo_000377	1.19219	2.7694	1.00136	1.45131	0.341663	0.395557	0.540287	0.458253	0.645585	0.7677	0.696639	0.507108
Pfo_030149	9.89737	7.25402	7.08397	5.78362	31.7843	20.5321	18.6892	29.2916	10.0104	15.2455	10.0467	11.2175
Pfo_028613	0.424195	0.538836	0.853274	0.486336	2.34798	1.78401	1.70598	1.6116	0.444346	0.602339	0.363566	0.316484
Pfo_002418	0	0.020455	0	0	0	0.030215	0	0	0	0	0	0
Pfo_024244	7.79321	8.94839	8.39051	6.21966	10.0985	8.31139	8.5393	9.5109	5.06777	4.57055	5.51537	3.67411
Pfo_008985	0.468084	0.812251	1.82067	0.462899	0.089745	0.04592	0.227522	0.24016	1.12559	0.134981	0.175227	0.401592
Pfo_028832	6.39649	9.09083	5.95158	4.17324	5.28822	5.9653	9.66828	11.3937	0.854663	0.358413	0.63186	0.97258
Pfo_019533	56.3173	56.4755	47.7522	61.7106	95.9786	122.777	114.378	138.183	59.0832	80.3892	52.5122	65.689
Pfo_013811	1.95962	2.4176	0.800012	1.6905	1.40865	0.740354	0.853554	1.0444	1.98748	1.02383	1.16934	0.562993
Pfo_006659	0.052953	0.102423	0.059428	0	0	0	0	0	0	0	0.028515	0.042008
Pfo_030576	3.77929	2.6987	4.73849	2.24927	1.90978	0.481698	1.09993	1.34406	1.9207	2.26808	3.43085	1.61117
Pfo_028928	0.100834	0.202791	0.393344	0.125679	0.430278	0.323821	0.32468	0.27603	0.186789	0.163728	0.240511	0.075686
Pfo_018726	22.2416	22.3065	24.531	19.6181	34.9145	23.2288	25.8179	26.8555	17.2551	16.866	15.4376	14.2135
Pfo_014560	0.045308	0	0	0.02201	0.127976	0.021668	0.025423	0	0	0	0.03994	0
Pfo_007270	3.36858	5.60687	5.22114	4.68494	1.4277	1.78971	3.69871	3.87448	5.25066	1.4567	2.87387	1.50185
Pfo_007272	152.231	150.959	141.598	158.283	383.438	542.599	385.174	420.83	276.073	189.366	128.005	238.006
Pfo_015536	146.201	152.587	142.336	163.954	76.6463	38.9962	47.6684	55.5522	96.6845	115.843	124.685	76.694
Pfo_029816	0.124498	0.079425	0.086063	0.093076	0.36228	0.282072	0.22991	0.200369	0.092452	0.143314	0.08341	0.093096
Pfo_027348	6.77339	6.4456	6.08046	3.59407	9.73394	8.4107	11.7255	13.2887	1.66229	1.10192	1.05342	1.31798
PT_newGene_1153	0.257314	0.292937	0.142398	0.30677	0.81904	1.65016	0.768087	0.662029	0.371767	0.369965	0.138588	0.428494
Pfo_002117	0	0	0.27715	0.070472	0.020111	0	0.3009	0.275269	0.103947	0.28937	0	0.470023
Pfo_010924	0.027387	0	0	0.049701	0.02663	0	0	0	0.087122	0	0	0.055769
Pfo_011890	1.24816	2.1722	2.39173	1.55243	1.44636	1.05087	1.58539	2.73343	1.15355	0.712133	0.595662	0.207633
Pfo_013494	11.9107	13.7258	11.3395	12.938	227.294	296.999	284.548	185.386	21.2203	20.0275	13.45	23.4945
Pfo_004239	37.8328	26.1109	35.262	25.9427	248.742	243.823	223.062	179.386	33.9672	40.2039	22.7044	152.387
Pfo_015615	7.81938	11.4926	12.7508	4.73352	12.8653	11.0885	8.22402	8.82597	2.15427	3.38544	3.93986	3.59539
Pfo_015614	2.14642	3.10276	2.62291	2.57534	1.78012	1.35938	2.30364	2.28471	2.0737	1.39663	2.01951	1.41746
Pfo_024985	68.0704	91.2857	67.0889	56.7556	366.946	432.043	256.133	234.798	115.13	125.527	112.182	268.41
Pfo_022802	0.037631	0.033526	0	0.041364	0.159673	0	0	0	0	0.048941	0.042017	0
Pfo_010573	71.2908	76.5671	66.1452	70.6497	71.7708	85.0936	83.1012	82.8218	65.3364	44.5185	48.4665	48.9976
Pfo_017980	94.2644	112.471	99.2075	91.1126	220.781	268.073	184.663	178.493	133.112	186.365	154.128	172.5
Pfo_014048	0.131185	0.582025	0.118851	0.08582	0.03041	0.295309	0.106156	0.234622	0	0.05097	0	0.02515
Pfo_011304	4.71566	6.48949	4.39689	2.69575	41.2819	33.7043	19.6787	19.0895	5.37519	9.52867	6.70447	11.2873
Pfo_007348	166.768	161.197	143.072	168.381	146.969	141.035	83.3347	104.456	168.525	208.987	195.425	183.1
PT_newGene_990	4.58032	4.73748	4.10298	3.66725	3.69302	3.83134	4.73853	3.40254	4.08024	3.81506	4.41168	3.67568
Pfo_012739	1.58358	1.44024	2.23203	0.045193	2.88358	0.433175	0.327577	0.281856	0.027458	0	0.076349	0
Pfo_018198	0	0	0	0	0.129303	0	0.050008	0	0	0	0	0.089551
Pfo_020164	6.57656	11.4903	13.6635	11.2014	4.90776	8.75168	12.275	10.4123	10.0092	5.02518	8.09605	5.04188
Pfo_009765	9.60128	7.98656	11.5611	6.58193	5.93598	3.05987	4.37662	4.62824	5.76903	6.86471	10.3361	4.84124
Pfo_026046	1.61065	1.58991	1.58058	1.60031	3.42641	3.42087	3.5134	3.21963	1.69012	1.11237	2.24303	0.978004
Pfo_029693	4.17383	5.25975	4.42019	5.66415	5.73623	4.59266	4.9096	5.20945	4.76239	3.98602	5.03412	3.45121
Pfo_009138	0.290767	0.394282	0.352419	0.468048	0.514056	0.274572	0.682384	0.438333	0.196939	0.270919	0.43654	0.206084
Pfo_017662	7.17488	8.34127	8.82615	6.3591	5.86929	4.98595	4.54306	4.97994	6.06434	5.89992	6.83271	5.71148
Pfo_009309	0.289964	0.352681	0.323889	0.324664	0.292195	0.236706	0.400141	0.470985	0.352695	0.37837	0.244931	0.404092
Pfo_012610	29.149	43.28	37.0075	24.9996	34.7979	24.8585	30.5054	28.9572	18.6533	23.3135	22.44	24.9625
Pfo_028258	1.90767	2.23184	2.11231	2.98163	2.60915	2.26656	2.49389	2.64668	2.25816	1.9867	2.29176	1.57683
Pfo_019968	0.657395	0.858401	1.12551	0.324346	0.623789	0.79851	0.919034	0.681938	0.493749	0.352928	1.99778	0.410315
Pfo_006657	1.51242	1.74687	1.5692	2.29667	1.70676	0.965434	1.3141	1.21386	1.1415	1.26397	0.847691	2.603
Pfo_025179	2.56157	3.74342	3.40061	2.25636	0.858262	0.334749	5.42549	1.5654	1.13896	0.835042	4.05434	0.567467
Pfo_025176	48.3134	55.0782	50.9368	49.8738	64.2459	67.1911	67.4158	69.2185	56.942	39.9515	37.0468	38.0346
Pfo_000010	0.342673	1.11874	1.57356	0.748516	0.025444	0.018815	0	0.136027	1.74728	0.432324	0.431574	0.087063
Pfo_029801	3.26179	2.09507	4.02951	2.13359	1.49604	0.542196	1.09273	1.02881	1.84536	2.13895	3.1804	1.0084
Pfo_021300	0	0	0	0	0	0.037304	0	0	0	0	0	0
Pfo_012146	0.060446	0.067963	0	0	0.009087	0.144683	0.056424	0.221846	0.349468	0	0.041995	0.041773
Pfo_020649	0	0	0	0	0.371952	0.291452	0.442776	0.259989	0.019929	0	0	0
Pfo_005631	0.152052	0.166959	0.142324	0	8.78863	9.25747	11.0964	6.63197	0.193053	0.17442	0.159262	0.230195
Pfo_027361	19.9541	21.4242	24.1252	19.9949	50.4656	56.2333	33.9286	40.0525	17.8184	19.7198	21.77	23.3901
Pfo_027001	66.1773	62.9836	53.1434	58.1234	48.3179	38.5786	33.4186	36.4249	51.4329	48.4563	51.5368	51.3032
Pfo_005123	11.4966	11.9982	12.7052	10.6481	18.7332	22.8449	26.2475	21.8069	13.4224	10.8264	14.6737	11.8996
Pfo_015371	1.74171	1.99844	1.30227	1.10053	0.703423	1.37921	2.30702	1.51419	0.720365	0.276407	0.422682	0.533206
Pfo_014744	0.042699	0.036777	0.483249	0.002614	0.033897	0.105032	0.046843	0.222529	0.004221	0.016814	0.002462	0
Pfo_006498	9.87216	8.85633	11.5933	9.04613	17.8037	13.5194	10.2093	11.7214	11.1359	21.5299	18.601	19.6761
Pfo_008232	0.172531	0.829838	0.210998	0.163948	0.029361	0.094363	0.299775	0.524879	0.055596	0.029045	0.17895	0
Pfo_022876	0	0	0	0	0.015436	0.063738	0	0.01469	0	0	0	0
Pfo_022493	0	0	0	0	0	0.033835	0	0.063616	0	0	0	0
Pfo_018748	31.5777	23.8215	30.4089	23.4795	33.3219	35.7636	33.7908	24.5611	56.2499	69.4368	28.5397	64.6629
Pfo_030568	0.299682	0.333755	0.293957	0.303654	1.36184	0.79644	0.66446	0.717897	0.319174	0.336532	0.367309	0.382261
Pfo_019606	0.099762	0.300025	0.282315	0.324756	0.015787	0.173939	0.471173	0.268893	0.539517	0.050116	0.064146	0.236372
Pfo_027645	10.7069	12.9838	11.5528	11.7969	20.7177	20.4711	26.1089	24.3101	13.948	11.6978	13.257	11.1599
Pfo_018312	0.229495	0.448117	0.464217	0.057699	0.182798	0.128716	0.058939	0	0.049654	0	0.116345	0.056252
Pfo_004154	2.59225	5.23127	3.08965	3.64524	1.8833	1.60793	2.65631	3.34819	1.77572	0.633099	1.54005	0.420207
Pfo_003437	7.34253	10.6537	6.75051	9.17777	10.5863	10.4462	8.47674	8.96273	9.12476	6.76211	8.89218	6.0836
Pfo_011305	6.08634	6.19461	6.18267	3.88585	21.4796	14.0284	11.5698	11.1124	4.30312	6.81995	7.49888	8.15756
Pfo_012203	22.7774	16.1453	24.265	13.7338	26.1694	6.27794	2.38103	3.83179	2.77574	18.0229	10.6188	4.54346
Pfo_004224	1.22437	1.26096	2.02979	0.867339	1.12624	0.802271	0.563403	1.27368	0.957723	0.422895	0.915642	0.841085
Pfo_031423	0	0	0	0.015009	0	0	0	0	0	0	0	0
Pfo_028754	0.19551	0.150786	0.196673	0.170524	0.601757	0.548285	0.26899	0.350664	0.225873	0.210763	0.247875	0.256246
Pfo_010567	2.6702	4.17043	5.01058	0.831997	0.224292	0.052943	0.185762	0.160961	1.09319	0.220315	1.81323	0.500387
Pfo_011020	0.026776	0.047382	0	0.027652	0.224976	0.104623	0.10916	0.029556	0.122923	0.02385	0	0
Pfo_005995	14.3038	16.1367	21.3515	12.289	83.897	62.4867	67.7049	51.3443	12.8876	15.2219	18.4452	19.6395
Pfo_005999	53.0316	41.1093	74.2409	40.7638	72.0393	48.9673	26.6562	31.2865	48.5869	35.4904	97.2168	56.4191
Pfo_024286	0	0.032834	0	0	0.011076	0	0.019032	0	0	0.015028	0	0
Pfo_028338	2.34343	3.18043	2.70957	3.68708	3.02882	2.67225	3.4797	3.53478	3.17581	2.29034	2.85954	2.22148
Pfo_021475	0.017545	0.066458	0	0.015126	0.044897	0.277554	0	0.14358	0.105276	0	0.01212	0.09365
Pfo_028559	4.95451	3.67882	6.23728	3.29868	2.25742	0.843005	1.58914	1.87018	2.36775	3.49008	5.62249	1.52712
Pfo_024323	4.29711	1.67783	1.60781	2.30458	2.40211	2.70347	2.528	1.72331	2.7327	8.27501	7.73978	5.19018
Pfo_019377	28.1794	33.0589	30.9772	31.9211	44.7939	64.706	58.9892	65.7376	44.7668	41.6852	29.2277	33.9724
Pfo_018408	2.4195	3.61337	1.97206	2.83454	2.38291	2.12076	2.78673	1.95967	2.19824	2.50953	2.63792	1.69268
Pfo_014480	2.14649	3.54334	3.31062	3.26243	4.25977	4.15466	3.04406	5.17053	2.3886	2.02344	2.83911	2.23928
Pfo_013295	2.65655	3.6539	2.43911	2.69758	4.50515	4.1155	3.55892	3.42104	1.80631	1.8442	1.78879	2.0905
Pfo_024947	0.101905	0.376469	0.186474	0.059592	0.144288	0.187726	0.352055	0.176616	0.325214	0.05976	0.134161	0.12742
Pfo_003615	0.461743	0.686429	0.534613	0.632752	0.378396	0.310318	0.586242	0.489955	0.721634	0.222794	0.181193	0.513365
Pfo_030150	0	0	0	0	0	0.017595	0	0.016446	0.001364	0	0	0.00921
Pfo_006860	14.156	16.8922	16.1953	13.1547	17.7323	16.8227	23.8054	20.8456	13.811	11.2792	12.699	9.98752
Pfo_023822	0.389964	0.672114	3.06966	0.500181	1.73953	0.111776	1.18835	0.498927	3.51443	0.182683	0.897117	0.298382
Pfo_005109	11.9225	10.8658	14.096	3.23267	15.3082	5.18666	2.62315	5.17389	1.26156	1.75319	2.77065	2.86738
Pfo_005104	2.43916	3.1814	3.01695	1.76	1.16402	0.439817	0.525869	0.694233	1.00521	0.479825	0.808435	0.670128
Pfo_005105	7.40329	7.45065	8.25202	5.51349	9.11804	4.40347	3.89673	5.42458	3.16932	3.91597	4.18796	4.04814
Pfo_012609	3.38429	3.86784	3.17526	2.79029	5.31203	3.78757	5.37753	3.79613	1.54257	1.61821	1.83801	2.0988
Pfo_014722	0	0	0	0	0	0.047246	0	0.064671	0	0	0	0
Pfo_014721	1.6403	1.52564	0.750566	3.21232	6.7267	14.0703	10.5013	9.9622	4.70101	5.9008	3.35423	7.02073
Pfo_007843	0.043195	0	0	0	0	0	0.029355	0	0	0	0	0
Pfo_007842	0	0	0	0	0	0	0	0	0.116863	0	0	0
Pfo_012034	0.517284	0.296159	0	0.505257	0.172793	0.09815	0	0.132303	0.196504	0.459111	0.21709	1.02172
Pfo_012036	0	0	0	0.014946	0.060419	0.022972	0.008495	0.043528	0	0	0	0
Pfo_002136	0	0	0	0	0.030533	0.039997	0.007371	0.066723	0	0	0	0
Pfo_031083	1.95955	3.13718	2.82063	1.69797	1.32715	0.23418	0.515234	0.65685	1.07034	0.415445	0.620563	0.501354
Pfo_017798	0.06861	0.521781	0.36934	0.032328	0.110215	0.052327	0.122778	0.119997	0.04811	0	0.026937	0.101146
Pfo_017791	0	0	0	0	0.05171	0.027932	0.061552	0.06242	0.065116	0	0	0
Pfo_029278	0.016243	0.059052	0.047412	0.024635	0.07821	0.061299	0.056877	0.166601	0	0.073033	0.024356	0.020618
PT_newGene_2210	1.00882	2.04301	0.587104	0.822625	0.328179	0.162336	0.282152	0.239045	0.47192	0.570605	0.499416	0.105748
Pfo_017322	1.19619	1.82058	1.35014	1.08403	0.446693	0.449591	0.544702	0.904679	1.46334	0.120781	0.330601	0.64658
Pfo_010678	5.75907	7.57474	9.03431	5.32214	11.149	8.8472	4.82503	5.49376	3.48813	5.89546	10.1329	9.89879
Pfo_010677	69.8747	89.666	110.092	64.1864	143.006	111.475	57.1422	65.0684	47.8737	72.4129	128.852	125.437
Pfo_014153	0.032921	0	0.04038	0.034485	0.061715	0	0	0	0	0	0	0
Pfo_007262	0	0	0.072691	0.025217	0.36308	0.214905	0.226933	0.171438	0	0.03847	0.047502	0.353091
Pfo_014868	6.07723	7.7585	7.15158	6.66699	11.252	5.73102	8.58768	9.1528	4.61313	3.24931	6.13678	3.6941
PT_newGene_1501	0.943526	0.656531	1.11091	2.55519	1.0402	0.546101	0.37714	0.94228	0.714111	0.460338	0.600767	1.00165
Pfo_010228	12.7163	12.506	11.4903	12.8554	9.95367	11.4335	10.0297	12.0197	16.6649	14.4268	10.3946	13.5155

## Sheet: CTR
CK1	CK2	CK3	CK4	Cr1	Cr2	Cr3	Cr4	Cu1	Cu2	Cu3	Cu4
Pfo_000200	16.1937	17.5923	14.356	17.4064	10.793	9.28505	15.5032	13.9286	18.2551	6.6703	12.846	10.1379
Pfo_028943	0	0	0	0	0	0	0.288089	0	0	0.230427	0	0
Pfo_030049	0.480015	0	0.581722	0.144122	0	0.107007	1.22363	0.43953	0.344079	0.206473	0.388065	0
Pfo_030048	0.150568	0.058431	0	0	0.550665	0.724412	0.341551	0.34957	0	0.082476	0	0.281539
Pfo_018218	0.125491	0.361612	0.382597	0	0	0	0	0	0	0	0	0
Pfo_018216	0.106695	0.383515	0.311828	0.751422	0.297473	0	0	0	0.080911	0	0	0
Pfo_018217	0	0	0	0	0.279987	0.122172	0	0.289066	0	0	0	0
Pfo_004396	239.696	263.028	197.855	315.069	94.0623	121.458	146.46	192.285	433.538	229.281	222.708	258.389
Pfo_010850	17.5885	22.19	25.292	17.7842	22.4067	23.1892	27.5164	26.325	15.2459	13.0905	12.0145	12.8124
Pfo_024708	80.2825	89.4407	113.436	68.0892	110.79	69.6634	61.9575	77.5563	42.5408	38.8732	44.372	33.5154

## Sheet: HMA
CK1	CK2	CK3	CK4	Cr1	Cr2	Cr3	Cr4	Cu1	Cu2	Cu3	Cu4
Pfo_025412	0.251836	0.251322	0.415947	0	0.08899	0.041921	0	0	0	0	0	0
Pfo_025413	157.191	78.2139	91.1518	124.09	186.336	104.799	79.0321	81.5655	163.881	527.982	228.965	481.121
Pfo_023601	39.7986	40.9446	34.9298	38.5879	77.06	66.5467	43.9025	49.8007	25.305	37.0085	33.9595	40.4184
Pfo_012460	63.7368	70.2391	67.8057	58.2898	71.0952	68.2471	64.295	70.2147	45.2144	44.2999	48.7368	43.6044
Pfo_024718	147.664	116.57	127.31	131.258	64.2668	39.8942	29.7003	39.5864	71.8706	107.978	94.3637	77.2493
Pfo_006609	19.3036	19.7755	19.9991	21.6428	41.2174	40.2842	30.5596	32.9246	31.3059	38.827	23.4109	44.6544
Pfo_002397	22.1962	21.3227	14.6984	27.7273	13.5407	18.8072	14.2673	18.6866	30.1477	18.162	10.4015	18.415

## Sheet: NRT
ID	CK1	CK2	CK3	CK4	Cr1	Cr2	Cr3	Cr4	Cu1	Cu2	Cu3	Cu4
PT_newGene_1585	2.05317	1.17856	0.238956	4.67466	0.462391	0.759657	0.0238	1.99936	22.6994	16.785	4.68756	21.514
Pfo_018155	0.277133	0.283751	0.953255	0.498006	0	0.067766	0.157712	0.146776	0.235287	0	0.484917	0.030832
Pfo_007169	1.57067	1.51267	1.79424	1.1785	9.64512	10.6765	8.1934	7.62802	1.09661	2.09511	1.4578	3.04341
Pfo_010746	0.151582	0.768565	0.535766	0.364492	0.159658	0.079012	0.030335	0.012851	0.28773	0.050979	0.067049	0.3144
Pfo_006569	0.110269	0.028005	0.123773	0.061928	0.092693	0.068236	0	0.064581	0.330934	0.177187	0.134085	0.252472
Pfo_029140	0	0.017698	0.020993	0.108657	0	0.030425	0	0	0	0	0	0
Pfo_029902	0.519894	0.266974	0	1.10519	0.142582	0.189968	0.030959	0.780542	4.17619	3.43697	1.54077	3.82534
Pfo_029292	2.92338	1.19764	0.326543	4.90326	0.589436	0.777158	0.032443	2.52066	14.5686	10.9752	5.41077	13.9501
Pfo_020658	0.785401	1.84869	1.60672	1.67267	0.260876	0.730296	1.44127	0.679508	0.966043	0.413992	0.781314	0.710553
Pfo_024484	0.736164	1.08396	1.55221	0.931769	1.3059	1.33215	0.885623	0.676787	0.509936	0.513055	1.40248	0.388529
Pfo_011068	1.58997	3.87558	7.1321	2.41483	0	0	0.445295	0	0	0.072044	0.928951	0.071726
Pfo_011067	39.3689	58.053	76.4764	8.45216	30.8484	11.3962	4.60321	6.64099	0.52886	1.23502	7.79659	0.914616
Pfo_012762	0.1455	0.096954	0.226713	0	12.7197	13.0887	4.25713	7.97284	0.074278	0.536168	0.481959	0.543166
Pfo_004388	0	0.061554	0.289313	0.179839	0	0	0	0	0.353384	0.063547	0.034152	0
Pfo_012115	0	0.02287	0	0.141169	0.551368	0.608052	0.31869	0.289698	0.279769	0	0.029622	0.0941
Pfo_006723	0.227625	0.557305	0.390146	0.374601	0.433752	0.31836	0.409696	0.524976	0.35151	0.272899	0.180336	0.172858
Pfo_024269	41.2541	31.4281	17.9171	45.9088	43.0267	41.3631	40.9281	46.8488	44.7526	89.9441	53.4115	88.1459
Pfo_010090	0.311229	0.812869	1.14035	0	0.155769	0.109907	0.237846	0.258381	0.030596	0	0	0
Pfo_017352	0	0	0	0	0	0	0	0	0	0	0	0
Pfo_029269	0.21337	0.190276	0.369382	0.114914	0.265393	0.056712	0.090389	0.141387	0.207964	0.084018	0.100342	0.079174
Pfo_024883	0	0	0	0	0	0	0	0	0	0	0	0
Pfo_005777	0	0	0	0	0	0	0	0	0	0	0	0
Pfo_004424	3.15138	2.04638	3.12702	2.44441	1.99551	1.87018	3.08035	3.86384	6.05484	1.43126	2.67641	4.1924
Pfo_000953	0	0.129706	0.158953	0	0	0.014605	0	0	0	0	0.088399	0
Pfo_021000	38.5439	30.0302	36.5376	35.3233	43.0552	44.6979	39.4915	41.1113	29.6428	37.7139	30.3632	34.5089
Pfo_025577	7.39004	10.924	16.6789	12.1632	3.20443	9.61574	38.1091	16.9639	29.9954	1.74501	23.6537	5.82987
Pfo_003215	0	0.016592	0.019681	0.051633	0	0	0	0	0	0	0.03297	0.016511
Pfo_026466	0	0	0	0	0	0	0.054324	0	0	0	0	0
Pfo_030477	0.085485	0.094952	0.166922	0.010303	0.068366	0.022132	0	0.010909	0.117647	0.021005	0.029786	0.086207
Pfo_030157	1.18371	0.9177	1.11459	0.820527	0.123947	0	0.061363	0.311218	1.56851	0.107748	0.393429	0
Pfo_001798	34.4694	18.092	50.5581	47.88	11.5218	10.157	2.62918	19.2608	157.113	11.5107	21.8284	10.6321
Pfo_001368	0.481431	0.406215	0.503723	0.538766	0.247404	0	0.183081	0.020941	0.376617	0.120214	0.214645	0.086977
Pfo_006476	0	0	0	0	0.04452	0	0.051039	0	0	0	0	0
Pfo_020816	0.272087	0.370716	0.729683	0.555037	3.63678	6.45084	3.0009	4.7318	0.631888	1.01268	0.755974	1.92601
Pfo_020998	0.268422	0.133624	0.069943	0.026956	0.065172	0.463494	0.353309	0.512492	0.387662	0	0	0
Pfo_020999	353.071	305.909	451.483	257.165	357.14	225.889	226.437	191.758	225.569	214.467	216.948	310.355
Pfo_020993	10.8638	9.88566	11.2681	12.192	7.71633	5.25195	7.66467	5.94364	8.87128	9.59001	8.46089	7.9507
Pfo_020996	0	0.036361	0.136874	0	0.186727	0.132624	0.098864	0.112478	0	0	0	0
Pfo_020997	0.289543	0.162937	0.269483	0.241532	0.518512	0.766871	0.414535	0.656986	0.131282	0.065021	0.091876	0.12216
Pfo_020994	1.38513	2.77127	3.89446	1.99964	1.07315	1.69402	3.04696	2.38174	1.73759	1.79588	1.69831	1.18872
Pfo_020995	0.122813	0.311136	0.697192	0.38788	0.031933	0.146066	0.105512	0.153665	0.566196	0.235954	0.449434	0.090316
Pfo_005457	0	0.035704	0	0	0	0.060889	0.070554	0.017311	1.0633	0	0.123386	0
Pfo_015308	0	0	0.166704	0	0	0	0	0	0	0	0	0

## Sheet: ST
CK1	CK2	CK3	CK4	Cr1	Cr2	Cr3	Cr4	Cu1	Cu2	Cu3	Cu4
Pfo_023649	50.4936	58.0519	53.987	61.0721	16.6428	20.8019	19.7169	29.7859	55.829	22.9474	18.4614	17.2347
Pfo_012064	0.498888	1.19529	1.87196	0.983242	1.14309	0.826135	0.609968	0.68682	1.47824	0.661471	1.22915	0.617135
Pfo_003639	0.034583	0.061518	0.152568	0.031162	0.028878	0.04375	0	0.026869	0	0.051733	0.239071	0
Pfo_021716	94.8094	37.5278	72.9273	8.9589	20.4381	1.00482	2.12072	1.34578	2.60276	3.74539	20.0393	4.75246
Pfo_021715	15.1468	17.0555	30.4376	13.6623	12.3079	7.12858	4.06465	6.66599	7.29579	11.6887	15.1225	12.3977
Pfo_004935	128.634	37.7544	82.7022	115.48	155.018	97.1052	56.9674	71.0999	149.316	203.848	141.733	200.494
Pfo_006340	6.16333	10.9334	6.27102	4.79851	52.2433	34.1252	47.0855	26.6806	4.29667	5.29573	8.9516	3.13462
Pfo_020013	0.34606	1.16083	0.049344	0.152957	0.444827	0	0	0.076723	0.462962	0	0	0.120462
Pfo_026276	0.122215	0.219073	0.080857	0.205566	0.359301	0.446321	0.502802	0.324779	0.168197	0.134065	0.130471	0.219802
Pfo_017571	0.100615	0.085953	0.148331	0.080268	0.084396	0	0.041654	0.078366	0	0	0.069343	0.058532
Pfo_027366	91.3541	93.812	102.005	86.669	148.534	123.803	115.645	127.394	81.5755	93.0993	87.4472	96.466
Pfo_016658	1.98332	2.50624	1.20856	2.36632	0.665546	0.820536	0.278584	1.87547	1.20502	0	0	0.07141
Pfo_016657	3.66463	4.66992	4.39239	2.88891	17.0476	29.1044	30.7389	33.3246	1.67478	0.96422	2.11628	10.3554
Pfo_002376	0.194731	0.253443	3.81628	0.101914	0	0	0	0	0	0	0	0

## Sheet: ZIP
CK1	CK2	CK3	CK4	Cr1	Cr2	Cr3	Cr4	Cu1	Cu2	Cu3	Cu4
Pfo_005539	75.7472	101.928	108.802	70.3328	47.9459	49.9538	44.4236	58.2416	51.0994	39.891	56.7398	46.0704
Pfo_012503	0	0	0	0	0	0	0	0	0	0	0	0.057037
Pfo_009885	11.9899	12.8371	13.3274	13.9199	7.74831	8.31088	11.7112	12.8233	13.3991	9.84407	7.58837	9.76548
Pfo_001708	8.09118	6.08421	5.88475	6.49387	5.94294	3.26819	4.53294	4.2817	5.71777	7.85414	6.35365	5.6815
Pfo_014306	2.04521	1.63836	4.21005	0.488751	0.675174	0.850886	0.508698	0.191878	0	0.302114	1.4341	0.373684
Pfo_024792	15.3936	16.2196	20.1136	10.1002	21.7176	26.3626	35.9948	26.0913	8.72485	10.2443	9.96881	6.17753
Pfo_023582	12.1182	7.39352	14.8395	7.55701	6.26707	0.518135	1.25387	1.06512	0.992065	2.46332	5.72569	1.00422
Pfo_006606	16.1468	17.2621	17.69	8.99232	12.882	9.11318	15.8039	11.8911	8.6688	9.96782	8.60881	5.80807
Pfo_017752	0.169953	0.340501	1.4301	1.21138	0.947859	1.07333	1.23847	1.34558	0.727789	0.222184	0.297345	0.521522
Pfo_007002	0.22597	1.55449	1.42371	0.464997	0.188441	0.091312	0.333026	0.329356	0	0.172677	0.422634	0.400499
Pfo_007001	0.96099	5.50029	5.47828	1.81977	0.62446	0.712896	0.5352	0.917246	0	0.508473	1.19956	0.615817
Pfo_013488	6.47989	6.78147	6.20544	6.59392	5.76538	5.14667	7.51773	9.11708	1.80682	0.823772	2.32095	2.03579
Pfo_013318	4.72095	4.90012	7.05689	6.19275	8.56897	15.1564	10.3513	5.7579	7.72916	3.73869	5.43342	1.86172
Pfo_022253	0.431607	0.29905	0.449394	0.520665	0.795338	0.942824	0.440429	0.924037	1.13495	0.804821	0.130593	0.684484
Pfo_022961	0.061639	0.527837	0.164252	0.292474	0.541109	0.571919	0.054348	0.329357	0.227659	0	0	0.055925
